# Supplementary material for: Influences of TiO2 and SiO2 nanofillers on the hardness and surface roughness of maxillofacial silicone elastomers after two years of outdoor tropical weathering: An in vitro study
Source: PLoS One. 2026 Apr 15;21(4):e0344522. doi: 10.1371/journal.pone.0344522 (PMC13082724; doi:10.1371/journal.pone.0344522)
Supplement: S1 File — (XLSX) [file pone.0344522.s001.xlsx]

## Sheet: Sheet1
				Surface roughness	Surface hardness
		1	NonWeathered_(nonfilled)	4.354	24.1
		1	NonWeathered_(nonfilled)	4.546	22.9
		1	NonWeathered_(nonfilled)	4.918	23.7
		1	NonWeathered_(nonfilled)	4.923	23.6
		1	NonWeathered_(nonfilled)	4.813	22.8
		1	NonWeathered_(nonfilled)	4.246	22.9
		1	NonWeathered_(nonfilled)	3.026	23
		1	NonWeathered_(nonfilled)	3.989	22.5
		2	Nonweathered_(3%)_Si_filled	3.76	29.7
		2	Nonweathered_(3%)_Si_filled	3.89	31.64
		2	Nonweathered_(3%)_Si_filled	3.78	32.5
		2	Nonweathered_(3%)_Si_filled	3.63	27.93
		2	Nonweathered_(3%)_Si_filled	3.91	25.21
		2	Nonweathered_(3%)_Si_filled	3.32	24.93
		2	Nonweathered_(3%)_Si_filled	3.83	24.81
		2	Nonweathered_(3%)_Si_filled	3.93	27.66
		3	NonWeathered_(10%)_Si_filled	3.64	33.1
		3	NonWeathered_(10%)_Si_filled	2.955	32.3
		3	NonWeathered_(10%)_Si_filled	3.395	32.4
		3	NonWeathered_(10%)_Si_filled	3.364	32.9
		3	NonWeathered_(10%)_Si_filled	3.205	32.7
		3	NonWeathered_(10%)_Si_filled	3.296	32.4
		3	NonWeathered_(10%)_Si_filled	3.305	33.2
		3	NonWeathered_(10%)_Si_filled	3.795	32.8
		4	NonWeathered_(3%)_Ti_filled	4.01	21.9
		4	NonWeathered_(3%)_Ti_filled	4.399	23.21
		4	NonWeathered_(3%)_Ti_filled	4.127	21.93
		4	NonWeathered_(3%)_Ti_filled	4.612	24.21
		4	NonWeathered_(3%)_Ti_filled	3.585	20.18
		4	NonWeathered_(3%)_Ti_filled	3.593	22.32
		4	NonWeathered_(3%)_Ti_filled	3.092	22.3
		4	NonWeathered_(3%)_Ti_filled	4.497	22.02
		5	NonWeathered_(10%)_Ti_filled	3.65	24.9
		5	NonWeathered_(10%)_Ti_filled	3.1	24.7
		5	NonWeathered_(10%)_Ti_filled	3.21	24.5
		5	NonWeathered_(10%)_Ti_filled	3.33	24.1
		5	NonWeathered_(10%)_Ti_filled	3.01	24.7
		5	NonWeathered_(10%)_Ti_filled	2.8	24.8
		5	NonWeathered_(10%)_Ti_filled	3.32	25
		5	NonWeathered_(10%)_Ti_filled	3.89	24.3
		6	Weatherd_Nonfilled	2.679	27
		6	Weatherd_Nonfilled	2.674	31.4
		6	Weatherd_Nonfilled	2.579	27.4
		6	Weatherd_Nonfilled	2.318	32.6
		6	Weatherd_Nonfilled	3.043	33.6
		6	Weatherd_Nonfilled	2.269	30.2
		6	Weatherd_Nonfilled	2.862	31.1
		6	Weatherd_Nonfilled	2.816	32.1
		7	Weathered_(3%)_Si_filled	2.541	34.1
		7	Weathered_(3%)_Si_filled	2.41	34.3
		7	Weathered_(3%)_Si_filled	2.291	35.32
		7	Weathered_(3%)_Si_filled	2.101	36.81
		7	Weathered_(3%)_Si_filled	2.311	36.71
		7	Weathered_(3%)_Si_filled	2.11	36.21
		7	Weathered_(3%)_Si_filled	2.34	35.94
		7	Weathered_(3%)_Si_filled	2.31	36.57
		8	Weathered_(10%)_Si_filled	2.032	39.4
		8	Weathered_(10%)_Si_filled	2.124	40.2
		8	Weathered_(10%)_Si_filled	1.615	41.14
		8	Weathered_(10%)_Si_filled	1.834	40.8
		8	Weathered_(10%)_Si_filled	1.767	40.3
		8	Weathered_(10%)_Si_filled	1.774	40.4
		8	Weathered_(10%)_Si_filled	2.349	41
		8	Weathered_(10%)_Si_filled	1.279	40.7
		9	Weathered_(3%)_Ti_filled	2.376	31.2
		9	Weathered_(3%)_Ti_filled	2.23	27.4
		9	Weathered_(3%)_Ti_filled	2.532	26.8
		9	Weathered_(3%)_Ti_filled	2.62	31.1
		9	Weathered_(3%)_Ti_filled	2.138	29.2
		9	Weathered_(3%)_Ti_filled	2.828	28.4
		9	Weathered_(3%)_Ti_filled	2.641	29.9
		9	Weathered_(3%)_Ti_filled	2.21	30.1
		10	Weathered_(10%)_Ti_filled	2.621	35.1
		10	Weathered_(10%)_Ti_filled	2.31	28.8
		10	Weathered_(10%)_Ti_filled	2.22	34.2
		10	Weathered_(10%)_Ti_filled	2.35	35.2
		10	Weathered_(10%)_Ti_filled	2.32	31.2
		10	Weathered_(10%)_Ti_filled	2.1	32.3
		10	Weathered_(10%)_Ti_filled	2.02	29.9
		10	Weathered_(10%)_Ti_filled	2.1	33.1
